# Supplementary material for: 3D-Printable Oxygen- and Drug-Carrying Nanocomposite Hydrogels for Enhanced Cell Viability
Source: Nanomaterials (Basel). 2022 Apr 11;12(8):1304. doi: 10.3390/nano12081304 (PMC9028881; doi:10.3390/nano12081304)
Supplement: Supplementary file 1 [file nanomaterials-12-01304-s001.zip]

Archive with 1 entries (1 files):
- nanomaterials-1662983-supplementary.pdf
